# Supplementary material for: Comparative Analysis and Phylogeny of the Complete Chloroplast Genomes of Nine Cynanchum (Apocynaceae) Species
Source: Genes (Basel). 2024 Jul 5;15(7):884. doi: 10.3390/genes15070884 (PMC11275380; doi:10.3390/genes15070884)
Supplement: Supplementary file 1 [file genes-15-00884-s001.zip]

Archive with 6 entries (6 files):
- Figure S1.jpg
- Figure S2.jpg
- Figure S3.jpg
- Figure S4.jpg
- Figure S5.jpg
- Supplementary Table.xlsx
