# Supplementary material for: Comparative Analysis and Phylogeny of the Complete Chloroplast Genomes of Nine Cynanchum (Apocynaceae) Species
Source: Genes (Basel). 2024 Jul 5;15(7):884. doi: 10.3390/genes15070884 (PMC11275380; doi:10.3390/genes15070884)
Supplement: Supplementary file 1 [file genes-15-00884-s001.zip › Supplementary Table.xlsx]

## Sheet: Table S1
Table S1 Statistics of SSR analysis results from 9 Cynanchum species
Species	SSR analysis
	All SSRs	Mononucleotide	Dinucleotide	Trinucleotide	Tetranucleotide	Hexanucleotide
Cynanchum bungei	146	122	9	5	6	4
Cynanchum rostellatum	149	122	9	6	7	5
Cynanchum wilfordii	150	123	10	5	7	5
Cynanchum otophyllum	143	117	8	6	7	5
Cynanchum auriculatum	143	115	8	8	8	4
Cynanchum acutum subsp. sibiricum	132	108	10	6	6	2
Cynanchum chinense	120	102	6	3	7	2
Cynanchum thesioides	109	87	9	4	7	2
Cynanchum wallichii	112	95	7	3	4	2

## Sheet: Table S2
Table S2 Statistics of long repeats from 9 Cynanchum species
Species	Long repeats analysis
	All repeats	Palindromic	Reverse	Forward	Complement
Cynanchum bungei	59	11	1	47	0
Cynanchum rostellatum	61	5	1	55	0
Cynanchum wilfordii	80	16	2	62	0
Cynanchum otophyllum	80	14	0	66	0
Cynanchum auriculatum	80	28	0	52	0
Cynanchum acutum subsp. sibiricum	68	26	1	41	0
Cynanchum chinense	59	27	0	32	0
Cynanchum thesioides	35	15	0	20	0
Cynanchum wallichii	80	20	0	60	0

## Sheet: Table S3
Table S3. Codons in cp genome of Cynanchum auriculatum
Amino acids	Codon	No	RSCU	Amino acids	Codon	No	RSCU	Amino acids	Codon	No	RSCU	Amino acids	Codon	No	RSCU
Phe	UUU	594	1.37	Ser	UCU	322	1.71	Tyr	UAU	491	1.63	Cys	UGU	138	1.52
	UUC	273	0.63		UCC	182	0.97		UAC	112	0.37		UGC	43	0.48
Leu	UUA	606	2.06		UCA	205	1.09	TER	UAA	26	1.63	TER	UGA	13	0.81
	UUG	332	1.13		UCG	116	0.62		UAG	9	0.56	Trp	UGG	290	1
	CUU	387	1.32	Pro	CCU	262	1.46	His	CAU	287	1.46	Arg	CGU	234	1.43
	CUC	93	0.32		CCC	151	0.84		CAC	105	0.54		CGC	68	0.42
	CUA	241	0.82		CCA	182	1.02	Gln	CAA	446	1.55		CGA	219	1.34
	CUG	105	0.36		CCG	121	0.68		CAG	131	0.45		CGG	109	0.67
Ile	AUU	692	1.52	Thr	ACU	341	1.61	Asn	AAU	519	1.54		AGA	255	1.56
	AUC	256	0.56		ACC	166	0.78		AAC	154	0.46		AGG	97	0.59
	AUA	421	0.92		ACA	248	1.17	Lys	AAA	565	1.56	Ser	AGU	222	1.18
Met	AUG	383	1		ACG	93	0.44		AAG	158	0.44		AGC	80	0.43
Val	GUU	377	1.52	Ala	GCU	457	1.76	Asp	GAU	490	1.58	Gly	GGU	404	1.27
	GUC	102	0.41		GCC	184	0.71		GAC	129	0.42		GGC	165	0.52
	GUA	387	1.56		GCA	277	1.07	Glu	GAA	623	1.55		GGA	479	1.5
	GUG	125	0.5		GCG	118	0.46		GAG	179	0.45		GGG	228	0.71

## Sheet: Table S4
Table S4. Codons in cp genome of Cynanchum bungei
Amino acids	Codon	No	RSCU	Amino acids	Codon	No	RSCU	Amino acids	Codon	No	RSCU	Amino acids	Codon	No	RSCU
Phe	UUU	599	1.37	Ser	UCU	325	1.72	Tyr	UAU	489	1.63	Cys	UGU	139	1.52
	UUC	273	0.63		UCC	182	0.96		UAC	112	0.37		UGC	44	0.48
Leu	UUA	604	2.05		UCA	204	1.08	TER	UAA	25	1.56	TER	UGA	13	0.81
	UUG	332	1.13		UCG	121	0.64		UAG	10	0.63	Trp	UGG	292	1
	CUU	388	1.32	Pro	CCU	260	1.45	His	CAU	290	1.47	Arg	CGU	234	1.42
	CUC	95	0.32		CCC	152	0.85		CAC	104	0.53		CGC	70	0.43
	CUA	243	0.82		CCA	185	1.03	Gln	CAA	444	1.55		CGA	215	1.31
	CUG	106	0.36		CCG	121	0.67		CAG	130	0.45		CGG	112	0.68
Ile	AUU	694	1.52	Thr	ACU	347	1.63	Asn	AAU	518	1.53		AGA	258	1.57
	AUC	259	0.57		ACC	166	0.78		AAC	157	0.47		AGG	98	0.6
	AUA	421	0.92		ACA	244	1.15	Lys	AAA	565	1.55	Ser	AGU	222	1.18
Met	AUG	384	1		ACG	95	0.45		AAG	162	0.45		AGC	79	0.42
Val	GUU	376	1.52	Ala	GCU	455	1.76	Asp	GAU	492	1.58	Gly	GGU	408	1.28
	GUC	102	0.41		GCC	187	0.72		GAC	129	0.42		GGC	163	0.51
	GUA	389	1.57		GCA	274	1.06	Glu	GAA	628	1.56		GGA	481	1.51
	GUG	124	0.5		GCG	120	0.46		GAG	176	0.44		GGG	225	0.7

## Sheet: Table S5
Table S5. Codons in cp genome of Cynanchum chinense
Amino acids	Codon	No	RSCU	Amino acids	Codon	No	RSCU	Amino acids	Codon	No	RSCU	Amino acids	Codon	No	RSCU
Phe	UUU	591	1.37	Ser	UCU	326	1.73	Tyr	UAU	485	1.64	Cys	UGU	136	1.52
	UUC	272	0.63		UCC	183	0.97		UAC	108	0.36		UGC	43	0.48
Leu	UUA	621	2.08		UCA	214	1.13	TER	UAA	26	1.63	TER	UGA	12	0.75
	UUG	334	1.12		UCG	108	0.57		UAG	10	0.63	Trp	UGG	292	1
	CUU	384	1.29	Pro	CCU	257	1.43	His	CAU	291	1.47	Arg	CGU	229	1.4
	CUC	97	0.33		CCC	158	0.88		CAC	105	0.53		CGC	72	0.44
	CUA	246	0.82		CCA	184	1.03	Gln	CAA	443	1.54		CGA	218	1.34
	CUG	108	0.36		CCG	119	0.66		CAG	132	0.46		CGG	113	0.69
Ile	AUU	690	1.52	Thr	ACU	344	1.62	Asn	AAU	515	1.54		AGA	248	1.52
	AUC	258	0.57		ACC	168	0.79		AAC	153	0.46		AGG	98	0.6
	AUA	413	0.91		ACA	244	1.15	Lys	AAA	569	1.58	Ser	AGU	226	1.2
Met	AUG	388	1		ACG	96	0.45		AAG	153	0.42		AGC	75	0.4
Val	GUU	380	1.53	Ala	GCU	447	1.74	Asp	GAU	488	1.58	Gly	GGU	404	1.26
	GUC	102	0.41		GCC	189	0.74		GAC	129	0.42		GGC	163	0.51
	GUA	381	1.54		GCA	275	1.07	Glu	GAA	628	1.57		GGA	468	1.46
	GUG	129	0.52		GCG	117	0.46		GAG	172	0.43		GGG	248	0.77

## Sheet: Table S6
Table S6. Codons in cp genome of Cynanchum otophyllum
Amino acids	Codon	No	RSCU	Amino acids	Codon	No	RSCU	Amino acids	Codon	No	RSCU	Amino acids	Codon	No	RSCU
Phe	UUU	598	1.37	Ser	UCU	328	1.74	Tyr	UAU	489	1.63	Cys	UGU	138	1.52
	UUC	274	0.63		UCC	181	0.96		UAC	112	0.37		UGC	44	0.48
Leu	UUA	605	2.05		UCA	205	1.09	TER	UAA	25	1.56	TER	UGA	13	0.81
	UUG	331	1.12		UCG	117	0.62		UAG	10	0.63	Trp	UGG	292	1
	CUU	388	1.32	Pro	CCU	260	1.45	His	CAU	290	1.47	Arg	CGU	234	1.42
	CUC	94	0.32		CCC	152	0.85		CAC	104	0.53		CGC	70	0.43
	CUA	243	0.83		CCA	185	1.03	Gln	CAA	444	1.55		CGA	215	1.31
	CUG	106	0.36		CCG	122	0.68		CAG	130	0.45		CGG	112	0.68
Ile	AUU	691	1.51	Thr	ACU	345	1.62	Asn	AAU	517	1.53		AGA	259	1.57
	AUC	260	0.57		ACC	167	0.78		AAC	157	0.47		AGG	98	0.6
	AUA	423	0.92		ACA	246	1.15	Lys	AAA	565	1.55	Ser	AGU	223	1.18
Met	AUG	384	1		ACG	95	0.45		AAG	163	0.45		AGC	79	0.42
Val	GUU	376	1.52	Ala	GCU	454	1.75	Asp	GAU	492	1.58	Gly	GGU	409	1.28
	GUC	101	0.41		GCC	186	0.72		GAC	129	0.42		GGC	160	0.5
	GUA	389	1.57		GCA	275	1.06	Glu	GAA	628	1.56		GGA	480	1.5
	GUG	125	0.5		GCG	120	0.46		GAG	176	0.44		GGG	228	0.71

## Sheet: Table S7
Table S7. Codons in cp genome of Cynanchum rostellatum
Amino acids	Codon	No	RSCU	Amino acids	Codon	No	RSCU	Amino acids	Codon	No	RSCU	Amino acids	Codon	No	RSCU
Phe	UUU	592	1.38	Ser	UCU	318	1.7	Tyr	UAU	485	1.62	Cys	UGU	137	1.52
	UUC	266	0.62		UCC	180	0.96		UAC	112	0.38		UGC	43	0.48
Leu	UUA	596	2.05		UCA	205	1.1	TER	UAA	25	1.56	TER	UGA	13	0.81
	UUG	329	1.13		UCG	119	0.64		UAG	10	0.63	Trp	UGG	286	1
	CUU	385	1.32	Pro	CCU	257	1.45	His	CAU	286	1.47	Arg	CGU	233	1.43
	CUC	92	0.32		CCC	150	0.85		CAC	104	0.53		CGC	69	0.42
	CUA	239	0.82		CCA	182	1.03	Gln	CAA	442	1.54		CGA	212	1.3
	CUG	105	0.36		CCG	119	0.67		CAG	131	0.46		CGG	110	0.68
Ile	AUU	689	1.52	Thr	ACU	344	1.64	Asn	AAU	517	1.53		AGA	255	1.57
	AUC	255	0.56		ACC	163	0.78		AAC	157	0.47		AGG	96	0.59
	AUA	414	0.91		ACA	241	1.15	Lys	AAA	563	1.56	Ser	AGU	222	1.19
Met	AUG	382	1		ACG	92	0.44		AAG	160	0.44		AGC	79	0.42
Val	GUU	372	1.51	Ala	GCU	453	1.76	Asp	GAU	487	1.58	Gly	GGU	407	1.28
	GUC	101	0.41		GCC	187	0.73		GAC	128	0.42		GGC	165	0.52
	GUA	387	1.57		GCA	271	1.05	Glu	GAA	625	1.56		GGA	472	1.49
	GUG	123	0.5		GCG	120	0.47		GAG	175	0.44		GGG	226	0.71

## Sheet: Table S8
Table S8. Codons in cp genome of Cynanchum acutum subsp. sibiricum
Amino acids	Codon	No	RSCU	Amino acids	Codon	No	RSCU	Amino acids	Codon	No	RSCU	Amino acids	Codon	No	RSCU
Phe	UUU	599	1.38	Ser	UCU	322	1.71	Tyr	UAU	478	1.62	Cys	UGU	142	1.56
	UUC	272	0.62		UCC	177	0.94		UAC	111	0.38		UGC	40	0.44
Leu	UUA	629	2.12		UCA	215	1.14	TER	UAA	25	1.56	TER	UGA	13	0.81
	UUG	322	1.09		UCG	109	0.58		UAG	10	0.63	Trp	UGG	287	1
	CUU	384	1.3	Pro	CCU	255	1.44	His	CAU	295	1.48	Arg	CGU	237	1.45
	CUC	97	0.33		CCC	155	0.88		CAC	103	0.52		CGC	65	0.4
	CUA	239	0.81		CCA	183	1.04	Gln	CAA	452	1.56		CGA	218	1.34
	CUG	107	0.36		CCG	113	0.64		CAG	126	0.44		CGG	112	0.69
Ile	AUU	689	1.52	Thr	ACU	347	1.64	Asn	AAU	507	1.53		AGA	253	1.55
	AUC	261	0.57		ACC	163	0.77		AAC	155	0.47		AGG	93	0.57
	AUA	414	0.91		ACA	241	1.14	Lys	AAA	561	1.55	Ser	AGU	230	1.22
Met	AUG	386	1		ACG	94	0.44		AAG	163	0.45		AGC	80	0.42
Val	GUU	365	1.5	Ala	GCU	447	1.75	Asp	GAU	489	1.58	Gly	GGU	406	1.27
	GUC	102	0.42		GCC	184	0.72		GAC	129	0.42		GGC	158	0.5
	GUA	381	1.56		GCA	277	1.08	Glu	GAA	620	1.55		GGA	463	1.45
	GUG	128	0.52		GCG	116	0.45		GAG	178	0.45		GGG	247	0.78

## Sheet: Table S9
Table S9. Codons in cp genome of Cynanchum thesioides
Amino acids	Codon	No	RSCU	Amino acids	Codon	No	RSCU	Amino acids	Codon	No	RSCU	Amino acids	Codon	No	RSCU
Phe	UUU	591	1.38	Ser	UCU	315	1.68	Tyr	UAU	481	1.63	Cys	UGU	136	1.55
	UUC	266	0.62		UCC	182	0.97		UAC	110	0.37		UGC	40	0.45
Leu	UUA	604	2.06		UCA	216	1.15	TER	UAA	26	1.63	TER	UGA	13	0.81
	UUG	329	1.12		UCG	107	0.57		UAG	9	0.56	Trp	UGG	286	1
	CUU	384	1.31	Pro	CCU	262	1.48	His	CAU	292	1.48	Arg	CGU	229	1.42
	CUC	93	0.32		CCC	153	0.86		CAC	102	0.52		CGC	72	0.44
	CUA	242	0.83		CCA	181	1.02	Gln	CAA	448	1.53		CGA	214	1.32
	CUG	106	0.36		CCG	114	0.64		CAG	136	0.47		CGG	107	0.66
Ile	AUU	686	1.52	Thr	ACU	339	1.62	Asn	AAU	517	1.54		AGA	250	1.54
	AUC	255	0.56		ACC	163	0.78		AAC	154	0.46		AGG	99	0.61
	AUA	414	0.92		ACA	240	1.14	Lys	AAA	570	1.56	Ser	AGU	230	1.22
Met	AUG	381	1		ACG	97	0.46		AAG	162	0.44		AGC	77	0.41
Val	GUU	369	1.51	Ala	GCU	451	1.75	Asp	GAU	492	1.58	Gly	GGU	405	1.27
	GUC	99	0.4		GCC	190	0.74		GAC	131	0.42		GGC	166	0.52
	GUA	388	1.58		GCA	276	1.07	Glu	GAA	620	1.55		GGA	465	1.46
	GUG	124	0.51		GCG	113	0.44		GAG	178	0.45		GGG	236	0.74

## Sheet: Table S10
Table S10. Codons in cp genome of Cynanchum wallichii
Amino acids	Codon	No	RSCU	Amino acids	Codon	No	RSCU	Amino acids	Codon	No	RSCU	Amino acids	Codon	No	RSCU
Phe	UUU	603	1.38	Ser	UCU	320	1.69	Tyr	UAU	482	1.63	Cys	UGU	138	1.53
	UUC	271	0.62		UCC	186	0.98		UAC	110	0.37		UGC	42	0.47
Leu	UUA	608	2.06		UCA	208	1.1	TER	UAA	26	1.63	TER	UGA	12	0.75
	UUG	328	1.11		UCG	117	0.62		UAG	10	0.63	Trp	UGG	290	1
	CUU	388	1.32	Pro	CCU	259	1.45	His	CAU	291	1.47	Arg	CGU	228	1.4
	CUC	97	0.33		CCC	151	0.85		CAC	106	0.53		CGC	73	0.45
	CUA	244	0.83		CCA	181	1.02	Gln	CAA	442	1.54		CGA	215	1.32
	CUG	105	0.36		CCG	122	0.68		CAG	131	0.46		CGG	110	0.67
Ile	AUU	687	1.51	Thr	ACU	343	1.61	Asn	AAU	515	1.54		AGA	253	1.55
	AUC	259	0.57		ACC	165	0.78		AAC	154	0.46		AGG	101	0.62
	AUA	421	0.92		ACA	243	1.14	Lys	AAA	571	1.56	Ser	AGU	224	1.18
Met	AUG	384	1		ACG	100	0.47		AAG	162	0.44		AGC	80	0.42
Val	GUU	377	1.52	Ala	GCU	450	1.74	Asp	GAU	495	1.59	Gly	GGU	412	1.29
	GUC	103	0.42		GCC	190	0.73		GAC	127	0.41		GGC	168	0.53
	GUA	388	1.57		GCA	278	1.07	Glu	GAA	627	1.56		GGA	471	1.48
	GUG	123	0.5		GCG	117	0.45		GAG	175	0.44		GGG	226	0.71

[truncated: 4 more sheets: Table S11, Table S12, Table S13, Table S14]
